# Supplementary material for: Adaptive trust calibration for human-AI collaboration
Source: PLoS One. 2020 Feb 21;15(2):e0229132. doi: 10.1371/journal.pone.0229132 (PMC7034851; doi:10.1371/journal.pone.0229132)
Supplement: S1 File — https://doi.org/10.6084/m9.figshare.11538792.v1. (XLSX) [file pone.0229132.s001.xlsx]

## Sheet: Data 194
ID	Group	1	2	3	4	5	6	7	8	9	10	11	12	13	14	15
A315	NoTCC	0	28	16	16	28	16	18	19	23	23	19	27	19	23	31
A335	NoTCC	28	0	16	12	0	16	18	12	23	0	27	19
A350	NoTCC	0	16	16	20	20	16	26	19	23	31	27	19	27	27	19
A365	NoTCC	8	28	16	0	12	0	18	0	12	22	8	27	0
A385	NoTCC	16	12	0	16	4	0	18	19	12	23	0	27
A405	NoTCC	16	16	28	16	16	16	22	23	19	19	23	31	27	19	27
A440	NoTCC	16	16	0	20	4	0	30	27	0	27	31	19	4	19	4
A450	NoTCC	16	28	16	16	28	16	18	19	23	23	27	19	23	31	27
A455	NoTCC	16	28	0	0	28	16	0	0	4	12	18	27	19	23	12
A460	NoTCC	28	16	16	28	16	16	0	22	12	0	0	0	12	12	0
A480	NoTCC	16	28	0	16	20	20	0	26	19	23	31	27	19	27	12
A525	NoTCC	16	28	16	16	16	20	12	18	0	19	23	31	27	19
A555	NoTCC	16	28	0	16	28	0	0	0	22	12	0	0	0	12	12
A620	NoTCC	16	16	20	16	24	16	22	4	0	26	12	0
A675	NoTCC	28	0	16	12	16	16	18	12	23	19	27	0	23	31	27
A715	NoTCC	0	12	0	0	12
A720	NoTCC	28	16	28	16	16	16	22	23	19	27	19	23	31	27	19
A730	NoTCC	16	4	16	16	16	20	12	0	0	18	23	31	19	27	31
A745	NoTCC	0	16	16	28	16	16	18	23	12	0	0	0	12	12	0
A775	NoTCC	28	16	16	28	16	16	18	23	23	19	27	19	23	31	27
A805	NoTCC	28	16	16	12	0	0	18	12	12	0	8	18	23	12	0
A850	NoTCC	16	28	16	16	28	16	18	19	23	23	19	27	19	12	12
A910	NoTCC	16	28	16	16	28	16	0	12	22	0	0	0	12	12
A915	NoTCC	16	28	16	16
A920	NoTCC	16	28	16	16	28	16	18	19	23	19	27	19	23	31	27
A945	NoTCC	16	4	0	0	16	20	12	0	0	18	23	31	27	19	27
A970	NoTCC	16	16	28	16	16	20	22	27
A990	NoTCC	16	16	0	24	16
A995	NoTCC	16	16	20	16	24	16	22	31	27	19	31	19	19	23	19
A1015	NoTCC	28	16	16	28	16	16	18	23	23	19	27	19
A1020	NoTCC	16	28	16	16	28	16	0	0	12	12	8	0	0	12
A1025	NoTCC	16	16	20	20	16	24	18	23	31	27	19	27	31	27	19
A1060	NoTCC	20	20	16	24	16	20	30	27	19	27	31	27	19	19	23
A1100	NoTCC	4	16	28	16	8
A1130	NoTCC	16	28	16	16	16	20	22	19	27	19	23	12	0	0	0
A1170	NoTCC	16	16	28	16	16	20	22	0	19	23	31	27	19	27	31
A1175	NoTCC	16	0	0	28	16	16	18	23	23	0	27	19	23	31	27
A1190	NoTCC	16	28	16	16	28	16	18	19	23	23	19	27	19	23	31
A1225	NoTCC	28	16	16	16	20	20	18	0	19	23	31	27	27	31	27
A1230	NoTCC	12	0	0	16	20	16	0	0	22	0	19	27	31	19	19
A1290	NoTCC	16	16	16	28	16	16	18	23	4	0	26	19	23	31	27
B341	Visual	16	16	28	16	16	20	22	19	27	0	12	30	27	19	27
B351	Visual	16	28	16	16	28	16	0	0	12
B391	Visual	16	12	16	0	12	0	0	0	12
B406	Visual	16	28	16	0	12	16	0	18	23	23	0	27	0	12	12
B426	Visual	3	0	4	0	4	0	0	0	22	31	27	19
B431	Visual	16	12	16	16	16	12	12	18	27	0	23	31	27	0	27
B436	Visual	16	28	16	16	28	16	18	19	23
B441	Visual	0	4	0	8	0	0	18	23	23	8	0	0	12	12	0
B471	Visual	28	16	16	28	16	16	18	23	12	8	0	8	12	12	0
B476	Visual	0	16	16	16	20	20	0	26	19	23	31	27	19
B531	Visual	16	4	16	16
B556	Visual	16	16	28	16	16	16	22	23	19	27	19	23	31	0	0
B596	Visual	16	28	16	0	16	20	22	19	0	0	22	31	27	19	27
B651	Visual	0	12	0	0	4	0	0	12	12	0	8	0
B666	Visual	8	28	16	0	28	16	0	0	22	23	0	31
B686	Visual	16	28	16	16	28	16	18	19	23	23	19	27	19	23	31
B691	Visual	16	28	16	16	28	16	18	19	23	23	0	0	0	12	12
B706	Visual	16	20	20	16	24	20	30	27	19	27	31	27	19	19	23
B721	Visual	28	16	16	16	20	12	18	27	0	4	12	0	0	0
B726	Visual	28	16	16	28	16	16	18	23	4	19	0	0	22	31	0
B741	Visual	16	28	16	16	28	16	0	0	22	12	0	0	0	12	12
B771	Visual	16	0	28	16	16	20	22	19	27	19	23	31	27	19	27
B776	Visual	16	16	16	16	20	20	18	27	19	23	31	27	19	27	31
B786	Visual	16	28	16	16	28	16	18
B956	Visual	16	28	16	0	28	16	18	19	23
B1001	Visual	16	28	16	16	28	16	18	19	23	23	19	27	19	23	31
B1026	Visual	16	16	28	16	16	16	22	23	19	27	19	23	31	0	27
B1031	Visual	16	16	28	16	16	16	26	19	23	31	31
B1056	Visual	16	16	28	16	16	16	22	23	19	27	19	23	31	27	19
B1121	Visual	20	16	24	20	28	27	19	24	30	27	19
B1171	Visual	4	12	12	4	0	0	0	12	0
B1196	Visual	24	28	24	16	20	19	20	26	19
B1281	Visual	20	16	24	16	20	28	26	19	27	27	19	19	23	0	4
C352	Audio	16	28	0	0	28	0	18	19	23	23	19	27	19	23	31
C387	Audio	28	16	16	28	16	16	18	23	23	27	19	23	31	27	19
C422	Audio	16	28	16	16	28	16	0	0	4	4	0	0	0	12	12
C467	Audio	16	28	16	16	28	16	18
C497	Audio	0	12	0	0	12	16	0	0	12	22	0	0	0	12	12
C502	Audio	0	28	16	16	28	16	0	0	12	22	19	27	19	23	31
C512	Audio	28	16	16	28	16	16	18	23	4
C522	Audio	12	0	0	28	16	16	18	23	23	19	27	19	23	31	27
C587	Audio	16	28	16	16	28	16	18	19	23	12	0	0	12	12	0
C617	Audio	16	28	16	16	28	16	0	0	12	12	8	0	12	12	0
C637	Audio	28	16	16	28	16	16	18	23	23	19	27	19	23	31	27
C652	Audio	0	8	4	20	0	24	18	23	31	27	19	0	31	27	0
C657	Audio	16	28	16	16	28	16	18	19	12	23	0	0	18	23	31
C667	Audio	16	28	16	16	28	16	18	19	23	23	0	0	18	23	31
C682	Audio	0	28	16	16	12	16	18	0	23	23	8	0	0	22	12
C687	Audio	16	28	16	16	16	20	22	19	0	19	23	31	27	0	27
C707	Audio	20	24	16	20	24	28	18	19	23	19	23	27	19
C732	Audio	28	16	16	20	20	16	26	19	23	31	27	19	27
C832	Audio	28	0	0	28	16	16	12	12	8	26	19	23
C837	Audio	28	0	16	12	0	16	18	23	12	19	0	12	12	18	27
C862	Audio	16	28	16	16	28	16	18	19	23	23	19	27	19	12	12
C887	Audio	16	28	16	16	0	16	12	22
C902	Audio	16	28	16	16	16	20	22	19	19	23	31	27	19	27	31
C917	Audio	16	28	16	16	28	16	18	19	23
C1107	Audio	16	28	16	28	16	16	18	23	23	19
C1157	Audio	16	28	16	16	28	0	18	19	23	0
C1167	Audio	16	16	16	20	20	24	18	23	31	19	27
C1197	Audio	16	28	16	16	28	16	18	19	23	23	19	27	19	23	31
C1232	Audio	16	28	16	16	16	20	4	0	0	4	30	27	4	0	0
C1242	Audio	0	12	16	16	16	20	22	19	0	0	12	12	0	0	0
C1247	Audio	16	28	0	16	28	16	18	19	12	0	0	0	22	12	0
C1297	Audio	0	28	0	16	28	16	0	18	23	23	0	27	19	23	12
D313	Verbal	0	16	16
D338	Verbal	16	28	16	16	28	16	18	19	23	4	19	27	19	23	31
D348	Verbal	16	28	16	16	28	16	0	0	12	22	0	0
D378	Verbal	16	28	16	16	28	16
D383	Verbal	0	28	16	16	28	16	0	0	12	12	0	0	18	12	12
D428	Verbal	16	28	16	0	4	0	18	19	4	12	8	26	19	12	12
D433	Verbal	16	4	0	16	28	0	0	18	23	4	0	26	0	4	4
D473	Verbal	16	20	20	16	24	16	22	31	27	19	0	4	0	0	0
D493	Verbal	16	28	16	16	28	16	18	19	12	23	19	27	19	23	12
D508	Verbal	16	28	16	28	16	16	0	22	12	27	0	4	0
D548	Verbal	16	28	16	0	28	16	18	19	4	23	8	27	19	23	4
D613	Verbal	28	16	16	16	20	20	18	27	19	12	31	0	19	0	12
D623	Verbal	16	28	16	16	28	16	18	19	23	23	0	0	12	12	26
D638	Verbal	16	28	16
D643	Verbal	4	16	16	4	16	16	22	12	0
D663	Verbal	28	16	16	28	16	16	0	12	4	8	0	0	12	12	0
D688	Verbal	16	16	28	0	0	16	22	12	8	26	19	23	4	0	0
D728	Verbal	16	16	20	20	16	24	18	23	31	0	19	27	31	27	0
D738	Verbal	0	4	16	16	8	20	22	19	27	0	12	12	0	0	12
D768	Verbal	28	16	16	28	16	16	18	23	23	0	0	30	27	19	12
D778	Verbal	16	16	20	20	16	24	18	23	31	0	0	0	30	19	0
D798	Verbal	16	28	0	16	28	16	0	18	23	23	19	0	19	12	12
D803	Verbal	16	28	16	16	28	16	18	19	4	23	8	27	0	4	12
D838	Verbal	16	28	0	16	28	16	18	19	12	12	0
D853	Verbal	0	8	0	12	4	0	0	12	12	0	0	0	30	27	19
D863	Verbal	0	28	16	16	28	0	18	19	12	23	0	0	12	12	0
D893	Verbal	16	16	28	16	16	16	12	18	27	19	12	4	0	0	0
D898	Verbal	28	16	16	16	20	20	18	27	0	23	12	0	0	0	12
D908	Verbal	8	28	16	16	16	4	22	19	27	0	23	31	0	27	4
D948	Verbal	0	28	16	16	12	16	18	19	12	23	0	0	18	23	12
D983	Verbal	28	16	16	16	20	20	18	27	0	12	12	0	0	0
D998	Verbal	16	4	16	0	12	16	0	0	12	12	0	0	0	12	12
D1043	Verbal	16	16	28	16	16	16	12	12	18
D1053	Verbal	28	16	16	28	16	16	18	23	23	0	0	18	23	31	0
D1058	Verbal	16	4	16	16	28	0	18	19	12	23	8	0	18
D1073	Verbal
D1103	Verbal	16	28	16	16	28	16	18	19	4	4	18	27	0
D1113	Verbal	28	16	16	28	16	16	18	23	12	19	0	0	22	31	0
D1198	Verbal	16	28	0	16	16	20	4	0	26	19	23	31	0
D1208	Verbal	28	16	16	28	16	16	18	23	4	19	27	19	12	12	0
D1228	Verbal	28	0	0	12	0	0	0	12
D1248	Verbal
D1268	Verbal	28	16	16	28	16	16	18	23	12	0	0	0	12	12	0
D1273	Verbal	16	28	16	16	28	16	18	19	23	23	0	27	19	4	4
E324	Anthro.	16	28	16	16	28	16	18	0	23
E364	Anthro.	16	16	0	20
E399	Anthro.	16	0	16	20	20	16	26	19	23	31	27	19	31	27	19
E419	Anthro.	16	28	16	16	28	16	18	19	23	23	0	27	19	23	31
E434	Anthro.	16	28	16	28	16	16	0	12	12	18	0	19	12	31	27
E439	Anthro.	16	28	16	16	28	16	8	18	12	12	8	0	0	22	31
E444	Anthro.	0	28	0	16	28	16	18	19	12	23	0	27	0	23	12
E449	Anthro.	28	16	0	16	0	16	22	4	0
E454	Anthro.	16	4	16	28	16	20	22	0
E464	Anthro.	16	28	16	0	12	0	18
E479	Anthro.	28	16	16	12	16	16	0	12	12	0
E534	Anthro.	28	16	16	28	16	16	18	23	23	19	27	19	23	31	27
E614	Anthro.	28	16	16	28	16	16	18
E629	Anthro.	0	12	0	0	12	0	0
E649	Anthro.	16	28	16	16	8	12	12	8	26	19	23	12	27	0	0
E659	Anthro.	12	16	16	4	16	16	18
E679	Anthro.	16	28	16	16	28	16	0	22	12	0	0
E684	Anthro.	16	12	0	16	12	0	18	0	23	0	27	19
E699	Anthro.	28	16	16	28	16	16	0	12	12	0
E704	Anthro.	16	16	4	16	16	16	22	23	19	27	19	23	31	27	19
E714	Anthro.	4	0	0	0	20	4	0	0	0	22	12	0	0	4	0
E719	Anthro.	16	12	20	16	24	16	22	0	31	27	19	19	12	19	23
E724	Anthro.	16	28	16	16	28	16	0	0	4	4	0	0	18	23	4
E729	Anthro.	0	0	0	28	16	16	0	12	12	0	0	12	30	27	19
E739	Anthro.
E744	Anthro.	28	16	16	28	16	16	18	23	4	0	26	0
E814	Anthro.	16	28	16	16	28	16	18	19	23	23	19	19	23	31	27
E824	Anthro.	16	28	16	16	28	16	18	19	23	12	8	26	19	23	12
E834	Anthro.	16	16	28	16	16	16	22	23	19	27	23	31	27	19	27
E859	Anthro.	28	16	16	28	16	16	18	23	23
E884	Anthro.	12	20	8	8	16	20	12	0	0	26	12	27	0	0	22
E889	Anthro.	16	28	16	16	28	16	18	19	4	19	27	19	23	12
E1014	Anthro.	16	28	16	16	16	20	22	8	8	18	12	12	26	19	27
E1064	Anthro.	28	16	16	16
E1114	Anthro.	28	16	28	16	0	16	22	4	0
E1134	Anthro.	16	28	16	16	20
E1169	Anthro.	16	28	0	16	28	16	18	19	23	0	0	18	23	31	27
E1184	Anthro.	16	16	28	16	16	16	22	23	0	0	18	12	31	0
E1194	Anthro.	16	28	16	28	16	16	22	23
E1219	Anthro.	16	16	16	20	20	0	8	0	22	31	0
E1224	Anthro.	0	12	0	16	28	0	0	18	23	12	0	0	0	12	12
E1229	Anthro.	28	16	0	12	16	16	18	12	19	0	19	23
E1249	Anthro.	20	28	24	16	24	28	26	19	19	23	19
E1299	Anthro.	16	28	16	16	28	16	18	19	23	23	19	27

## Sheet: How to decode
	How to decode the cell values
	Each cell value represents the inspection result of the corresponding CKP.
		Each bit of the cell value means the following information
		bit 5	Chosen behavior	1: Auto, 0: Manual
		bit 4	Judgement	1: Found, 0: Not found
		bit 3	True fact	1: Pothole, 0: No pothole
		bit 2	Over-trust	1: Over-trust, 0: not Over-trust
		bit 1	TCC	1: TCC presented, 0: no TCC
	Example
	cell value
	19	bit 5	1	Automatic inspection was selected
		bit 4	0	Pothole was not found
		bit 3	0	The CKP did not have any pothole
		bit 2	1	Over-trust was detected
		bit 1	1	TCC was presented
